# Supplementary material for: Characterization of Clinical Escherichia coli Strains Producing a Novel Shiga Toxin 2 Subtype in Sweden and Denmark
Source: Microorganisms. 2021 Nov 17;9(11):2374. doi: 10.3390/microorganisms9112374 (PMC8625421; doi:10.3390/microorganisms9112374)
Supplement: Supplementary file 1 [file microorganisms-09-02374-s001.zip]

Archive with 1 entries (1 files):
- microorganisms-1430817-supplementary.pdf
